# Supplementary material for: Revealing the Adsorption Mechanisms of Methanol on Lithium-Doped Porous Carbon through Experimental and Theoretical Calculations
Source: Nanomaterials (Basel). 2023 Sep 15;13(18):2564. doi: 10.3390/nano13182564 (PMC10537878; doi:10.3390/nano13182564)
Supplement: Supplementary file 1 [file nanomaterials-13-02564-s001.zip]

Archive with 1 entries (1 files):
- nanomaterials-2597602-supplementary.pdf
